# Supplementary material for: Bacillus spore probiotics for alleviating functional constipation in children: a randomized, double-blind, placebo-controlled trial
Source: Commun Med (Lond). 2026 Mar 18;6:148. doi: 10.1038/s43856-026-01517-6 (PMC13000159; doi:10.1038/s43856-026-01517-6)
Supplement: Supplementary file 5 — Supplementary Data 3 [file 43856_2026_1517_MOESM5_ESM.xlsx]

## Sheet: Table 1_Placebo
Table 1. Demographic of children before treatment_Placebo								1 = Yes	2 = No
No	ID	Group	Full name	Age (months)	Gender	Constipation	Anorexia	Diarrhea	Acute respiratory infections	WAZ_Day 0	WAZ ≤ -1 SD	WAZ < -2 SD	Opioid	Digestive enzymes, probiotic	Antibiotic	Fiber (FOS, GOS) or drink enough water	Number of bowel movements per week	Stool consistency	Withholding defecation	Hard stools/ anal pain	Large diameter stools	Straining during defecation	Posture for stool retention
1	C.T01	Placebo	LQK	39	Male	1	2	1	2	-1.09	1	2	2	1	2	2	1	3	1	1	2	2	2
2	C.T02	Placebo	LMK	38	Male	1	1	2	1	-1.16	1	2	2	1	1	2	3	2	2	1	1	2	2
3	C.T03	Placebo	CTHL	45	Female	1	2	2	2	-1.05	1	2	2	2	2	2	3	3	1	1	1	1	1
4	C.T04	Placebo	DTTQ	44	Female	1	1	2	2	-2.05	1	1	2	2	2	2	3	3	1	1	2	1	1
5	C.T05	Placebo	VMC	38	Male	1	1	2	2	-1.03	1	2	2	2	2	1	3	2	2	1	1	1	1
6	C.T06	Placebo	NDH	39	Male	1	1	2	2	-1.07	1	2	2	N/A	2	N/A	2	3	1	2	1	2	2
7	C.T07	Placebo	TNA	40	Female	1	1	2	1	-1.03	1	2	2	2	2	2	3	3	1	1	1	1	1
8	C.T08	Placebo	TKV	41	Female	1	1	2	2	-1.01	1	2	2	2	2	2	3	3	1	1	1	1	2
9	C.T09	Placebo	TDT	47	Male	1	1	2	2	-2.02	1	1	2	2	2	1	3	2	1	1	1	2	1
10	C.T10	Placebo	HMH	39	Male	1	2	1	N/A	-1.03	1	2	2	1	1	2	3	3	1	1	1	1	1
11	C.T12	Placebo	DTT	49	Female	1	2	2	1	-2.68	1	1	2	2	1	2	3	3	2	1	1	2	2
12	C.T13	Placebo	LQL	55	Male	1	1	2	2	-2.06	1	1	2	2	2	2	2	2	1	1	1	1	1
13	C.T14	Placebo	DTL	51	Female	1	1	2	2	-2.52	1	1	2	1	2	2	3	2	2	1	1	2	2
14	C.T15	Placebo	PTTN	53	Female	1	2	2	2	-2.08	1	1	2	2	2	2	2	3	2	1	1	2	2
15	C.T16	Placebo	ADBA	57	Male	1	1	2	1	-2.15	1	1	2	2	2	2	3	2	1	1	1	2	2
16	C.T17	Placebo	DPA	58	Female	1	1	2	2	-2.45	1	1	2	2	2	2	3	2	1	1	1	1	1
17	C.T18	Placebo	LVDN	53	Female	1	1	2	2	-2	1	2	2	2	2	2	1	2	2	1	1	2	2
18	C.T19	Placebo	LBT	57	Male	1	1	2	2	-2.4	1	1	2	2	1	2	2	3	2	1	1	1	2
19	C.T20	Placebo	HTC	60	Female	1	2	2	2	-2.55	1	1	2	2	2	2	3	3	1	2	1	2	2
20	C.T21	Placebo	TQD	50	Male	1	2	2	2	-1.14	1	2	2	N/A	2	N/A	2	3	2	1	1	1	1
21	C.T22	Placebo	DVT	28	Male	1	2	2	1	-1.03	1	2	2	1	2	2	1	1	1	1	2	1	1
22	C.T23	Placebo	THT	50	Female	1	1	2	2	-1.02	1	2	2	2	2	2	2	3	2	1	2	2	2
23	C.T25	Placebo	TTH	40	Male	1	1	2	2	-1.07	1	2	2	2	1	2	3	3	2	1	1	1	1
24	C.T26	Placebo	MBN	47	Male	1	1	2	2	-1.44	1	2	2	2	2	2	2	3	1	1	2	1	1
25	C.T27	Placebo	TPU	38	Female	1	1	2	2	-1.38	1	2	2	1	2	2	2	2	1	1	2	1	1
26	C.T28	Placebo	DTKP	45	Female	1	2	2	2	-2.07	1	1	2	2	2	2	3	3	2	1	1	1	1
27	C.T29	Placebo	HQN	52	Female	1	1	N/A	1	-2.7	1	1	2	2	2	2	2	2	1	1	1	1	1
28	C.T30	Placebo	HQB	50	Male	1	1	2	2	-1.16	1	2	2	2	2	1	2	2	1	1	2	1	1
29	C.T31	Placebo	MLDD	50	Male	1	1	2	2	-1.15	1	2	2	2	2	2	1	1	1	1	2	1	1
30	C.T32	Placebo	LGB	54	Male	1	1	2	1	-1.25	1	2	2	2	2	2	3	2	2	1	1	1	1
31	C.T34	Placebo	NDK	50	Male	1	1	2	2	-1.45	1	2	2	2	2	2	3	3	2	1	1	1	1
32	C.T35	Placebo	HBN	56	Female	1	2	2	2	-1.93	1	2	2	1	1	2	3	3	2	1	1	2	2
33	C.T36	Placebo	LLT	51	Male	1	2	2	2	-1.03	1	2	2	2	2	2	3	2	2	1	1	2	2
34	C.T37	Placebo	NTQ	57	Male	1	1	2	2	-2.01	1	1	2	1	2	2	1	3	1	1	1	2	2
N/A: Data not available
Characteristics							Placebo group
							n = 34	%
Age (months) (median)							50
Gender
Male n (%)							19	0.558824
Female n (%)							15	0.441176
The health status of children
Functional constipation							34	1
Anorexia							23	0.676471
Diarrhea							2	0.0588235
Acute respiratory infections							7	0.205882
Weight for age Z-score (WAZ)
WAZ ≤ -1 SD n (%) (Underweight or at risk of underweight)							34	1
WAZ < -2 SD n (%) (Underweight)							13	0.382353
The status of use: (2 weeks before treatment)
Opioid							0	0
Digestive enzymes, probiotic							8	0.235294
Antibiotic							6	0.176471
Fiber (FOS, GOS) or drink enough water							3	0.0882353
Functional constipation symptoms
Number of bowel movements ≤ 2 times/week							15	0.441176
Stool consistency			Type 1				2	0.0588235
			Type 2				13	0.382353
			Type 3				19	0.558824
Withholding defecation							19	0.558824
Hard stools/anal pain							32	0.941176
Large diameter stools							26	0.764706
Straining during defecation							20	0.588235
Posture for stool retention							19	0.558824

## Sheet: Table 1_Kids
Table 1. Demographic of children before treatment_Kids								1 = Yes	2 = No
No	ID	Group	Full name	Age (months)	Gender	Constipation	Anorexia	Diarrhea	Acute respiratory infections	WAZ_Day 0	WAZ ≤ -1 SD	WAZ < -2 SD	Opioid	Digestive enzymes, probiotic	Antibiotic	Fiber (FOS, GOS) or drink enough water	Number of bowel movements per week	Stool consistency	Withholding defecation	Hard stools/ anal pain	Large diameter stools	Straining during defecation	Posture for stool retention
1	B.T01	Kids	LHM	39	Female	1	2	2	2	-1.66	1	2	2	1	1	2	3	3	2	1	2	1	1
2	B.T02	Kids	LTH	40	Female	1	2	2	1	-1.88	1	2	2	2	2	2	3	3	2	1	1	1	2
3	B.T03	Kids	DAT	49	Female	1	2	2	2	-1.12	1	2	2	2	1	2	3	3	1	1	1	2	1
4	B.T04	Kids	DNH	46	Female	1	1	2	2	-1.55	1	2	2	2	2	2	3	3	2	1	1	2	2
5	B.T05	Kids	LTT	32	Female	1	1	2	1	-1.43	1	2	2	2	1	2	2	3	2	1	2	2	1
6	B.T06	Kids	DTPT	27	Female	1	1	2	2	-1.27	1	2	2	2	2	2	3	2	2	1	1	2	1
7	B.T07	Kids	LHD	46	Male	1	1	2	2	-1.08	1	2	2	2	1	N/A	2	2	1	1	1	2	2
8	B.T08	Kids	NTT	52	Female	1	1	2	2	-1.63	1	2	2	2	2	2	3	3	1	1	1	2	2
9	B.T09	Kids	DSN	44	Male	1	2	2	2	-1.57	1	2	2	2	2	2	2	1	1	1	2	1	1
10	B.T10	Kids	TDP	41	Male	1	1	2	2	-1.46	1	2	2	2	2	N/A	2	2	2	1	1	1	1
11	B.T11	Kids	NNMC	32	Female	1	1	2	1	-2.03	1	1	2	2	2	2	2	3	1	1	2	1	2
12	B.T12	Kids	DPD	53	Female	1	1	2	2	-2.89	1	1	2	2	2	N/A	3	2	2	1	1	1	2
13	B.T13	Kids	NDL	55	Male	1	2	2	2	-1.41	1	2	2	2	2	2	2	3	1	1	1	1	1
14	B.T14	Kids	HHD	48	Male	1	1	2	2	-1.87	1	2	2	2	2	2	3	3	1	1	1	2	1
15	B.T15	Kids	CGH	47	Female	1	1	2	2	-1.38	1	2	2	2	2	N/A	3	1	1	1	2	1	1
16	B.T16	Kids	BDN	29	Male	1	2	2	1	-2.68	1	1	2	2	2	2	2	2	2	1	1	2	2
17	B.T17	Kids	HTM	49	Female	1	2	2	2	-1.01	1	2	2	2	2	1	2	3	1	1	1	2	1
18	B.T18	Kids	VLG	58	Female	1	1	2	2	-1.03	1	2	2	2	2	N/A	3	3	2	1	1	1	2
19	B.T19	Kids	VDMA	41	Male	1	1	2	2	-1.5	1	2	2	2	2	2	2	3	1	1	1	1	2
20	B.T20	Kids	CND	43	Female	1	2	2	2	-1.42	1	2	2	2	2	2	2	3	2	1	1	1	1
21	B.T21	Kids	HTC	42	Female	1	1	2	2	-2.14	1	1	2	2	1	2	3	3	1	1	2	2	2
22	B.T22	Kids	LHBC	57	Female	1	2	2	2	-1.11	1	2	2	2	2	1	2	1	1	1	2	2	1
23	B.T23	Kids	NTH	52	Male	1	1	2	2	-2.32	1	1	2	2	2	2	2	3	2	1	1	1	1
24	B.T24	Kids	HBN	31	Male	1	1	2	1	-2.11	1	1	2	2	1	2	2	1	1	1	1	2	2
25	B.T25	Kids	LNH	55	Female	1	1	2	2	-1.09	1	2	2	2	2	2	3	3	1	1	1	1	1
26	B.T26	Kids	PNA	51	Male	1	1	2	1	-1.87	1	2	2	2	2	2	2	3	1	1	1	1	1
27	B.T27	Kids	DBA	52	Female	1	1	2	2	-1.55	1	2	2	2	2	2	3	3	2	1	1	2	1
28	B.T28	Kids	LDK	43	Male	1	1	2	2	-1.81	1	2	2	2	1	N/A	3	3	2	1	1	1	2
29	B.T29	Kids	HTA	43	Female	1	1	2	1	-2.21	1	1	2	2	2	1	3	2	2	1	1	1	1
30	B.T30	Kids	NDNA	40	Male	1	1	2	2	-1.25	1	2	2	2	2	2	2	2	2	1	1	1	1
31	B.T31	Kids	NHA	38	Female	1	1	1	1	-2.47	1	1	2	2	1	N/A	3	3	2	1	1	1	2
32	B.T32	Kids	LTTT	37	Female	1	1	2	2	-1.64	1	2	2	2	2	N/A	3	2	2	1	1	2	2
33	B.T33	Kids	LTL	30	Male	1	1	2	1	-2.03	1	1	2	2	2	N/A	2	1	1	1	2	1	2
34	B.T34	Kids	HHA	42	Female	1	1	2	1	-2.75	1	1	2	1	2	2	1	2	1	1	1	1	1
35	B.T35	Kids	NTN	49	Male	1	1	2	2	-1.3	1	2	2	2	1	2	3	3	2	1	1	1	1
36	B.T36	Kids	DBK	54	Male	1	1	2	2	-1.21	1	2	2	2	2	N/A	2	2	2	1	1	1	1
37	B.T37	Kids	LMT	49	Male	1	1	2	2	-2.1	1	1	2	2	2	2	3	3	1	2	1	2	2
N/A: Data not available
Characteristics							Kids group
							n = 37	%
Age (months) (median)							44
Gender
Male n (%)							16	0.432432
Female n (%)							21	0.567568
The health status of children
Functional constipation							37	1
Anorexia							28	0.756757
Diarrhea							1	0.027027
Acute respiratory infections							10	0.27027
Weight for age Z-score (WAZ)
WAZ ≤ -1 SD n (%) (Underweight or at risk of underweight)							37	1
WAZ < -2 SD n (%) (Underweight)							11	0.297297
The status of use: (2 weeks before treatment)
Opioid							0	0
Digestive enzymes, probiotic							2	0.0540541
Antibiotic							9	0.243243
Fiber (FOS, GOS) or drink enough water							3	0.0810811
Functional constipation symptoms
Number of bowel movements ≤ 2 times/week							18	0.486486
Stool consistency			Type 1				5	0.135135
			Type 2				10	0.27027
			Type 3				22	0.594595
Withholding defecation							18	0.486486
Hard stools/anal pain							36	0.972973
Large diameter stools							29	0.783784
Straining during defecation							22	0.594595
Posture for stool retention							21	0.567568

## Sheet: Table 1_PregMom
Table 1. Demographic of children before treatment_PregMom								1 = Yes	2 = No
No	ID	Group	Full name	Age (months)	Gender	Constipation	Anorexia	Diarrhea	Acute respiratory infections	WAZ_Day 0	WAZ ≤ -1 SD	WAZ < -2 SD	Opioid	Digestive enzymes, probiotic	Antibiotic	Fiber (FOS, GOS) or drink enough water	Number of bowel movements per week	Stool consistency	Withholding defecation	Hard stools/ anal pain	Large diameter stools	Straining during defecation	Posture for stool retention
1	A.T01	PregMom	PNU	53	Female	1	2	2	1	-1.42	1	2	2	2	1	2	3	3	2	1	1	2	1
2	A.T02	PregMom	TVL	53	Male	1	2	2	2	-1.76	1	2	2	2	2	2	2	2	1	1	1	1	1
3	A.T03	PregMom	LTHG	53	Female	1	1	2	2	-2.2	1	1	2	2	2	2	2	1	1	1	2	1	1
4	A.T04	PregMom	NBT	53	Female	1	2	2	2	-2.1	1	1	2	2	2	2	2	3	1	1	1	2	1
5	A.T05	PregMom	HTL	52	Female	1	2	2	2	-1.07	1	2	2	1	2	2	3	3	2	1	1	2	2
6	A.T06	PregMom	LTV	59	Female	1	1	N/A	N/A	-1.61	1	2	2	2	2	2	3	3	2	1	1	2	1
7	A.T07	PregMom	HBH	50	Female	1	2	2	2	-1.92	1	2	2	2	2	2	2	3	1	1	2	2	2
8	A.T08	PregMom	HPH	51	Male	1	1	2	2	-1.13	1	2	2	2	1	2	2	2	1	1	2	1	2
9	A.T09	PregMom	LBT	53	Female	1	2	2	2	-1.2	1	2	2	2	2	2	3	3	2	1	1	1	2
10	A.T10	PregMom	HDH	43	Male	1	1	2	2	-2.43	1	1	2	2	2	1	2	3	1	1	1	1	1
11	A.T11	PregMom	DTP	41	Male	1	1	2	2	-1.86	1	2	2	2	2	1	2	3	2	1	1	1	1
12	A.T12	PregMom	TGM	39	Female	1	1	2	2	-2.59	1	1	2	2	2	2	3	2	2	1	1	1	2
13	A.T13	PregMom	NDAQ	45	Male	1	1	2	2	-2.91	1	1	2	1	2	1	2	2	1	1	1	1	2
14	A.T14	PregMom	NQB	49	Female	1	1	2	2	-1.79	1	2	2	2	2	2	2	3	2	1	1	1	1
15	A.T15	PregMom	NBA	38	Female	1	1	2	2	-1.22	1	2	2	2	2	2	2	3	1	1	2	2	1
16	A.T16	PregMom	HBC	43	Female	1	1	2	1	-1.05	1	2	2	2	1	2	3	2	2	1	1	1	1
17	A.T17	PregMom	LBC	47	Male	1	1	2	2	-2.05	1	1	2	2	2	2	2	1	2	1	2	2	2
18	A.T19	PregMom	NAM	49	Male	1	1	2	N/A	-1.25	1	2	2	2	2	1	2	3	1	1	1	1	2
19	A.T20	PregMom	LGP	40	Male	1	1	2	2	-1.28	1	2	2	2	2	2	3	2	2	1	1	2	2
20	A.T21	PregMom	VGH	39	Male	1	2	2	2	-1.75	1	2	2	2	2	2	3	3	1	1	1	1	2
21	A.T22	PregMom	NVT	53	Male	1	1	2	2	-1.89	1	2	2	1	2	N/A	2	2	2	1	1	1	1
22	A.T23	PregMom	VTNL	30	Female	1	1	2	1	-2.11	1	1	2	2	2	2	3	3	2	1	1	1	2
23	A.T24	PregMom	MKN	30	Male	1	1	2	2	-1.76	1	2	2	2	2	2	3	3	1	2	1	1	1
24	A.T25	PregMom	BNC	28	Female	1	1	2	2	-1.03	1	2	2	2	1	1	3	3	2	1	1	2	2
25	A.T26	PregMom	HGK	28	Male	1	2	2	1	-1.17	1	2	2	2	2	2	2	3	1	1	2	1	1
26	A.T27	PregMom	LTM	35	Female	1	1	2	2	-1.61	1	2	2	2	2	1	3	3	2	1	1	2	1
27	A.T28	PregMom	VHTD	29	Female	1	1	2	1	-1.01	1	2	2	2	2	2	4	3	2	1	1	1	1
28	A.T29	PregMom	NAQ	37	Male	1	1	2	2	-1.01	1	2	2	1	2	2	2	2	1	1	1	1	1
29	A.T30	PregMom	GMQ	25	Male	1	1	2	2	-1.27	1	2	2	2	2	2	3	3	2	1	1	1	2
30	A.T31	PregMom	NGB	29	Male	1	2	2	2	-1.08	1	2	2	2	2	1	3	1	1	1	2	2	2
31	A.T32	PregMom	TPA	43	Female	1	1	2	1	-2.8	1	1	2	2	2	2	2	2	2	1	1	2	2
32	A.T33	PregMom	MMK	52	Male	1	1	2	2	-2.01	1	1	2	2	2	2	3	1	1	1	2	1	2
33	A.T34	PregMom	HNLD	52	Female	1	1	2	2	-2.46	1	1	2	2	2	2	3	2	2	1	1	1	1
34	A.T35	PregMom	HLNT	39	Female	1	1	2	1	-1.54	1	2	2	2	2	2	3	3	2	1	1	1	1
35	A.T36	PregMom	VGP	39	Male	1	1	2	2	-1.28	1	2	2	2	1	2	4	2	2	1	1	2	2
36	A.T37	PregMom	NTA	44	Female	1	1	2	N/A	-2.56	1	1	2	1	2	2	3	2	2	1	1	1	2
N/A: Data not available
Characteristics							PregMom group
							n = 36	%
Age (months) (median)							43
Gender
Male n (%)							17	0.472222
Female n (%)							19	0.527778
The health status of children
Functional constipation							36	1
Anorexia							27	0.75
Diarrhea							0	0
Acute respiratory infections							7	0.194444
Weight for age Z-score (WAZ)
WAZ ≤ -1 SD n (%) (Underweight or at risk of underweight)							36	1
WAZ < -2 SD n (%) (Underweight)							11	0.305556
The status of use: (2 weeks before treatment)
Opioid							0	0
Digestive enzymes, probiotic							5	0.138889
Antibiotic							5	0.138889
Fiber (FOS, GOS) or drink enough water							7	0.194444
Functional constipation symptoms
Number of bowel movements ≤ 2 times/week							16	0.444444
Stool consistency			Type 1				4	0.111111
			Type 2				12	0.333333
			Type 3				20	0.555556
Withholding defecation							15	0.416667
Hard stools/anal pain							35	0.972222
Large diameter stools							28	0.777778
Straining during defecation							23	0.638889
Posture for stool retention							18	0.5

## Sheet: Statistics_Table 1
Statistics_Table 1
Table Analyzed	Participant completion and withdrawal by group (Kids vs Placebo)				Table Analyzed	Participant completion and withdrawal by group (PregMom vs Placebo)
P value and statistical significance					P value and statistical significance
Test	Fisher's exact test				Test	Fisher's exact test
P value	0.2397				P value	0.6145
P value summary	ns				P value summary	ns
One- or two-sided	Two-sided				One- or two-sided	Two-sided
Statistically significant (P < 0.05)?	No				Statistically significant (P < 0.05)?	No
Data analyzed	Completed	Withdrawn	Total		Data analyzed	Completed	Withdrawn	Total
Kids	37	0	37		Kids	36	1	37
Placebo	34	3	37		Placebo	34	3	37
Total	71	3	74		Total	70	4	74
Percentage of row total	Completed	Withdrawn			Percentage of row total	Completed	Withdrawn
Kids	100.00%	0.00%			Kids	97.30%	2.70%
Placebo	91.89%	8.11%			Placebo	91.89%	8.11%
Percentage of column total	Completed	Withdrawn			Percentage of column total	Completed	Withdrawn
Kids	52.11%	0.00%			Kids	51.43%	25.00%
Placebo	47.89%	100.00%			Placebo	48.57%	75.00%
Percentage of grand total	Completed	Withdrawn			Percentage of grand total	Completed	Withdrawn
Kids	50.00%	0.00%			Kids	48.65%	1.35%
Placebo	45.95%	4.05%			Placebo	45.95%	4.05%
Test for normal distribution - Age	Placebo	Kids	PregMom		Table Analyzed	Age
D'Agostino & Pearson test
K2	1.538	1.936	4.399		Kruskal-Wallis test
P value	0.4635	0.3799	0.1109		P value	0.0978
Passed normality test (alpha=0.05)?	Yes	Yes	Yes		Exact or approximate P value?	Approximate
P value summary	ns	ns	ns		P value summary	ns
					Do the medians vary signif. (P < 0.05)?	No
Anderson-Darling test					Number of groups	3
A2*	0.6274	0.4058	0.8652		Kruskal-Wallis statistic	4.649
P value	0.0938	0.3349	0.0237
Passed normality test (alpha=0.05)?	Yes	Yes	No		Data summary
P value summary	ns	ns	*		Number of treatments (columns)	3
					Number of values (total)	107
Shapiro-Wilk test
W	0.9488	0.9623	0.9316		Table Analyzed	Gender
P value	0.113	0.2381	0.028
Passed normality test (alpha=0.05)?	Yes	Yes	No		P value and statistical significance
P value summary	ns	ns	*		Test	Chi-square
					Chi-square, df	1.174, 2
Kolmogorov-Smirnov test					P value	0.5559
KS distance	0.1499	0.09548	0.1349		P value summary	ns
P value	0.0509	>0.1000	0.0959		One- or two-sided	NA
Passed normality test (alpha=0.05)?	Yes	Yes	Yes		Statistically significant (P < 0.05)?	No
P value summary	ns	ns	ns
					Data analyzed
Number of values	34	37	36		Number of rows	2
					Number of columns	3
Table Analyzed	Functional constipation		Table Analyzed	Anorexia
P value and statistical significance			P value and statistical significance
Test	Fisher's exact test		Test	Chi-square
P value	>0.9999		Chi-square, df	0.6995, 2
P value summary	ns		P value	0.7049
One- or two-sided	NA		P value summary	ns
Statistically significant (P < 0.05)?	No		One- or two-sided	NA
			Statistically significant (P < 0.05)?	No
Data analyzed
Number of rows	2		Data analyzed
Number of columns	3		Number of rows	2
			Number of columns	3
Table Analyzed	Acute respiratory infections		Table Analyzed	WAZ ≤ -1 SD
P value and statistical significance			P value and statistical significance
Test	Chi-square		Test	Fisher's exact test
Chi-square, df	0.7001, 2		P value	>0.9999
P value	0.7046		P value summary	ns
P value summary	ns		One- or two-sided	NA
One- or two-sided	NA		Statistically significant (P < 0.05)?	No
Statistically significant (P < 0.05)?	No
			Data analyzed
Data analyzed			Number of rows	2
Number of rows	2		Number of columns	3
Number of columns	3
Table Analyzed	Risk of underweight (-2 SD < WAZ ≤ -1 SD)		Table Analyzed	Underweight (-3 SD ≤ WAZ < -2 SD)
P value and statistical significance			P value and statistical significance
Test	Chi-square		Test	Chi-square
Chi-square, df	0.6968, 2		Chi-square, df	0.6968, 2
P value	0.7058		P value	0.7058
P value summary	ns		P value summary	ns
One- or two-sided	NA		One- or two-sided	NA
Statistically significant (P < 0.05)?	No		Statistically significant (P < 0.05)?	No
Data analyzed			Data analyzed
Number of rows	2		Number of rows	2
Number of columns	3		Number of columns	3
Table Analyzed	Digestive enzymes,probiotic
P value and statistical significance
Test	Fisher's exact test
P value	0.0908
P value summary	ns
One- or two-sided	NA
Statistically significant (P < 0.05)?	No
Data analyzed
Number of rows	2
Number of columns	3
Table Analyzed	Antibiotic		Table Analyzed	Fiber (FOS, GOS) or drink enough water
P value and statistical significance			P value and statistical significance
Test	Chi-square		Test	Fisher's exact test
Chi-square, df	1.343, 2		P value	0.3255
P value	0.5109		P value summary	ns
P value summary	ns		One- or two-sided	NA
One- or two-sided	NA		Statistically significant (P < 0.05)?	No
Statistically significant (P < 0.05)?	No
			Data analyzed
Data analyzed			Number of rows	2
Number of rows	2		Number of columns	3
Number of columns	3
Table Analyzed	Number of bowel movements ≤ 2 times/week		Table Analyzed	Stool consistency
P value and statistical significance			P value and statistical significance
Test	Chi-square		Test	Fisher's exact test
Chi-square, df	0.1864, 2		P value	0.7952
P value	0.911		P value summary	ns
P value summary	ns		One- or two-sided	NA
One- or two-sided	NA		Statistically significant (P < 0.05)?	No
Statistically significant (P < 0.05)?	No
			Data analyzed
Data analyzed			Number of rows	3
Number of rows	2		Number of columns	3
Number of columns	3
Table Analyzed	Withholding defecation		Table Analyzed	Hard stools/ anal pain
P value and statistical significance			P value and statistical significance
Test	Chi-square		Test	Fisher's exact test
Chi-square, df	1.415, 2		P value	0.6885
P value	0.493		P value summary	ns
P value summary	ns		One- or two-sided	NA
One- or two-sided	NA		Statistically significant (P < 0.05)?	No
Statistically significant (P < 0.05)?	No
			Data analyzed
Data analyzed			Number of rows	2
Number of rows	2		Number of columns	3
Number of columns	3
Table Analyzed	Large diameter stools		Table Analyzed	Straining during defecation
P value and statistical significance			P value and statistical significance
Test	Chi-square		Test	Chi-square
Chi-square, df	0.03841, 2		Chi-square, df	0.2275, 2
P value	0.981		P value	0.8925
P value summary	ns		P value summary	ns
One- or two-sided	NA		One- or two-sided	NA
Statistically significant (P < 0.05)?	No		Statistically significant (P < 0.05)?	No
Data analyzed			Data analyzed
Number of rows	2		Number of rows	2
Number of columns	3		Number of columns	3
Table Analyzed	Posture for stool retention
P value and statistical significance
Test	Chi-square
Chi-square, df	0.3920, 2
P value	0.822
P value summary	ns
One- or two-sided	NA
Statistically significant (P < 0.05)?	No
Data analyzed
Number of rows	2
Number of columns	3

## Sheet: Figure 2_Placebo
Figure 2_Placebo			1 = Yes	2 = No																								Bristol Stool Type 1, 2, 3, 4, 5, 6, 7
No	ID	Full name	Number of bowel movements per week			Number of bowel movements ≤ 2 times/week			Withholding defecation			Hard stools/ anal pain			Large diameter stools			Straining during defecation			Posture for stool retention			Functional Constipation				Stool consistency
			Day 0	Day 7	Day 28	Day 0	Day 7	Day 28	Day 0	Day 7	Day 28	Day 0	Day 7	Day 28	Day 0	Day 7	Day 28	Day 0	Day 7	Day 28	Day 0	Day 7	Day 28	Day 0	Day 7	Day 28		Day 0	Day 7	Day 28
1	C.T01	LQK	1	1	2	1	1	1	1	1	1	1	1	1	2	1	1	2	1	1	2	1	2	1	1	1		3	3	4
2	C.T02	LMK	3	2	3	2	1	2	2	1	2	1	1	1	1	1	1	2	1	1	2	1	2	1	1	1		2	4	4
3	C.T03	CTHL	3	3	3	2	2	2	1	1	1	1	1	1	1	1	1	1	1	1	1	1	2	1	1	1		3	1	3
4	C.T04	DTT	3	2	2	2	1	1	1	1	1	1	1	1	2	2	1	1	1	1	1	1	2	1	1	1		3	4	3
5	C.T05	VMC	3	3	2	2	2	1	2	2	2	1	1	1	1	1	2	1	1	1	1	1	1	1	1	1		2	4	2
6	C.T06	NDH	2	4	3	1	2	2	1	1	1	2	2	1	1	1	1	2	1	1	2	1	2	1	1	1		3	4	4
7	C.T07	TNA	3	3	2	2	2	1	1	1	1	1	1	1	1	1	1	1	1	1	1	1	2	1	1	1		3	5	6
8	C.T08	TKV	3	3	4	2	2	2	1	1	2	1	1	2	1	1	2	1	1	2	2	1	2	1	1	2		3	4	4
9	C.T09	TDT	3	2	3	2	1	2	1	1	1	1	1	1	1	1	1	2	1	1	1	1	2	1	1	1		2	4	4
10	C.T10	HMH	3	3	2	2	2	1	1	1	1	1	1	1	1	1	1	1	1	1	1	1	2	1	1	1		3	1	6
11	C.T12	DTT	3	3	3	2	2	2	2	2	2	1	1	1	1	1	2	2	1	2	2	1	1	1	1	2		3	4	4
12	C.T13	LQL	2	3	3	1	2	2	1	2	1	1	1	1	1	1	1	1	1	1	1	2	1	1	1	1		2	4	3
13	C.T14	DTL	3	3	2	2	2	1	2	2	2	1	1	1	1	1	2	2	2	2	2	1	1	1	1	1		2	4	4
14	C.T15	PTTN	2	2	3	1	1	2	2	2	2	1	1	1	1	1	2	2	2	1	2	1	1	1	1	2		3	3	3
15	C.T16	ADBA	3	2	2	2	1	1	1	2	1	1	1	1	1	1	1	2	1	1	2	1	1	1	1	1		2	3	3
16	C.T17	DPA	3	2	3	2	1	2	1	2	1	1	1	1	1	1	1	1	1	1	1	2	1	1	1	1		2	3	2
17	C.T18	LVD	1	1	2	1	1	1	2	2	2	1	1	1	1	1	1	2	1	1	2	2	1	1	1	1		2	3	2
18	C.T19	LBT	2	1	3	1	1	2	2	2	2	1	1	1	1	1	1	1	1	1	2	2	1	1	1	1		3	2	2
19	C.T20	HTC	3	3	2	2	2	1	1	1	1	2	1	1	1	1	2	2	2	2	2	1	1	1	1	1		3	3	4
20	C.T21	TQD	2	3	2	1	2	1	2	2	2	1	1	1	1	1	2	1	2	2	1	1	1	1	1	1		3	3	4
21	C.T22	DVT	1	1	3	1	1	2	1	2	1	1	1	1	2	2	1	1	2	1	1	2	1	1	1	1		1	3	4
22	C.T23	THT	2	2	3	1	1	2	2	2	2	1	1	1	2	2	1	2	2	2	2	1	1	1	1	1		3	3	3
23	C.T25	TTH	3	2	3	2	1	2	2	2	2	1	1	1	1	2	2	1	2	2	1	1	1	1	1	2		3	3	5
24	C.T26	MBN	2	3	3	1	2	2	1	1	1	1	1	1	2	1	2	1	2	2	1	1	1	1	1	1		3	3	3
25	C.T27	TPU	2	7	7	1	2	2	1	2	2	1	2	2	2	2	2	1	1	2	1	2	2	1	2	2		2	4	3
26	C.T28	DTKP	3	3	3	2	2	2	2	2	2	1	1	1	1	1	2	1	2	2	1	2	1	1	1	2		3	3	3
27	C.T29	HQN	2	2	3	1	1	2	1	1	1	1	1	1	1	1	1	1	2	1	1	2	1	1	1	1		2	5	4
28	C.T30	HQB	2	3	3	1	2	2	1	1	1	1	1	1	2	2	2	1	2	2	1	1	1	1	1	1		2	3	3
29	C.T31	MLDD	1	2	3	1	1	2	1	1	2	1	1	2	2	2	1	1	2	1	1	1	1	1	1	1		1	3	4
30	C.T32	LGB	3	2	2	2	1	1	2	2	2	1	1	1	1	1	2	1	1	2	1	2	1	1	1	1		2	3	4
31	C.T34	NDK	3	3	3	2	2	2	2	2	1	1	1	1	1	1	2	1	2	2	1	2	2	1	1	1		3	3	3
32	C.T35	HBN	3	3	3	2	2	2	2	2	2	1	1	1	1	1	1	2	1	2	2	2	1	1	1	1		3	4	4
33	C.T36	LLT	3	3	4	2	2	2	2	2	2	1	1	2	1	2	2	2	1	2	2	2	2	1	2	2		2	4	4
34	C.T37	NTQ	1	2	2	1	1	1	1	1	1	1	1	1	1	1	1	2	2	2	2	2	1	1	1	1		3	3	7
		n	15	16	12	15	16	12	19	15	17	32	32	30	26	26	19	20	20	18	19	21	22	34	32	27
		%	0.441176	0.470588	0.352941	0.441176	0.470588	0.352941	0.558824	0.441176	0.5	0.941176	0.941176	0.882353	0.764706	0.764706	0.558824	0.588235	0.588235	0.529412	0.558824	0.617647	0.647059	1	0.941176	0.794118
						Fig 2a			Fig 2b			Fig 2c			Fig 2d			Fig 2e			Fig 2f			Fig 2g

## Sheet: Figure 2_Kids
Figure 2_Kids			1 = Yes	2 = No																								Bristol Stool Type 1, 2, 3, 4, 5, 6, 7
No	ID	Full name	Number of bowel movements per week			Number of bowel movements ≤ 2 times/week			Withholding defecation			Hard stools/ anal pain			Large diameter stools			Straining during defecation			Posture for stool retention			Functional Constipation				Stool consistency
			Day 0	Day 7	Day 28	Day 0	Day 7	Day 28	Day 0	Day 7	Day 28	Day 0	Day 7	Day 28	Day 0	Day 7	Day 28	Day 0	Day 7	Day 28	Day 0	Day 7	Day 28	Day 0	Day 7	Day 28		Day 0	Day 7	Day 28
1	B.T01	LHM	3	3	3	2	2	2	2	2	2	1	2	2	2	2	2	1	2	2	1	1	2	1	2	2		3	4	3
2	B.T02	LTH	3	7	4	2	2	2	2	2	2	1	2	2	1	2	2	1	2	2	2	2	2	1	2	2		3	5	3
3	B.T03	DAT	3	2	5	2	1	2	1	1	1	1	1	2	1	1	2	2	1	2	1	1	2	1	1	2		3	2	4
4	B.T04	DNH	3	2	7	2	1	2	2	1	2	1	1	2	1	1	2	2	1	2	2	1	2	1	1	2		3	4	4
5	B.T05	LTT	2	6	5	1	2	2	2	2	2	1	1	2	2	2	2	2	2	1	1	2	2	1	2	2		3	6	3
6	B.T06	DTPT	3	2	3	2	1	2	2	2	2	1	1	1	1	1	1	2	1	1	1	2	1	1	1	1		2	2	2
7	B.T07	LHD	2	2	6	1	1	2	1	1	1	1	1	2	1	1	2	2	1	1	2	1	2	1	1	1		2	4	4
8	B.T08	NTT	3	3	7	2	2	2	1	1	1	1	1	2	1	1	2	2	1	2	2	1	2	1	1	2		3	3	3
9	B.T09	DSN	2	7	4	1	2	2	1	2	2	1	2	2	2	2	2	1	2	2	1	2	2	1	2	2		1	4	4
10	B.T10	TDP	2	2	2	1	1	1	2	1	1	1	1	1	1	1	1	1	1	1	1	1	1	1	1	1		2	3	3
11	B.T11	NNMC	2	7	7	1	2	2	1	2	2	1	1	2	2	2	2	1	1	1	2	2	2	1	2	2		3	4	3
12	B.T12	DPD	3	2	5	2	1	2	2	1	1	1	1	2	1	1	2	1	1	2	2	1	2	1	1	2		2	4	3
13	B.T13	NDL	2	3	3	1	2	2	1	2	2	1	2	2	1	1	1	1	2	2	1	1	2	1	2	2		3	3	4
14	B.T14	HHD	3	2	6	2	1	2	1	1	1	1	1	2	1	1	2	2	1	1	1	1	2	1	1	2		3	3	2
15	B.T15	CGH	3	4	7	2	2	2	1	2	2	1	1	2	2	2	2	1	2	2	1	2	2	1	2	2		1	3	4
16	B.T16	BDN	2	2	7	1	1	2	2	1	1	1	1	2	1	1	2	2	1	2	2	1	2	1	1	2		2	4	2
17	B.T17	HTM	2	2	3	1	1	2	1	1	2	1	1	2	1	1	1	2	1	2	1	2	2	1	1	2		3	4	4
18	B.T18	VLG	3	3	7	2	2	2	2	1	1	1	1	2	1	1	2	1	1	2	2	1	2	1	1	2		3	3	3
19	B.T19	VDM	2	2	2	1	1	1	1	1	2	1	1	1	1	1	1	1	1	2	2	1	1	1	1	1		3	4	4
20	B.T20	CND	2	4	3	1	2	2	2	2	2	1	2	2	1	2	2	1	2	1	1	2	2	1	2	2		3	4	5
21	B.T21	HTC	3	7	7	2	2	2	1	2	2	1	2	2	2	2	2	2	2	2	2	2	2	1	2	2		3	3	3
22	B.T22	LHB	2	2	3	1	1	2	1	1	2	1	1	2	2	1	1	2	1	2	1	2	2	1	1	2		1	1	3
23	B.T23	NTH	2	2	2	1	1	1	2	2	2	1	1	1	1	1	1	1	1	1	1	2	1	1	1	1		3	2	3
24	B.T24	HBN	2	5	3	1	2	2	1	2	2	1	2	1	1	2	2	2	2	2	2	2	2	1	2	2		1	4	7
25	B.T25	LNH	3	3	3	2	2	2	1	2	2	1	2	2	1	2	2	1	2	2	1	2	2	1	2	2		3	3	3
26	B.T26	PNA	2	2	2	1	1	1	1	1	2	1	1	1	1	1	1	1	1	1	1	1	1	1	1	1		3	1	3
27	B.T27	DBA	3	2	2	2	1	1	2	2	2	1	1	1	1	1	1	2	1	1	1	2	1	1	1	1		3	3	4
28	B.T28	LDK	3	6	7	2	2	2	2	2	2	1	2	2	1	2	2	1	2	2	2	2	2	1	2	2		3	4	2
29	B.T29	HTA	3	3	3	2	2	2	2	1	1	1	1	1	1	1	1	1	1	1	1	1	1	1	1	1		2	1	1
30	B.T30	NDNA	2	3	3	1	2	2	2	2	2	1	2	1	1	1	1	1	2	1	1	2	1	1	2	1		2	2	3
31	B.T31	NHA	3	7	7	2	2	2	2	2	2	1	2	2	1	2	2	1	1	2	2	1	2	1	2	2		3	3	2
32	B.T32	LTT	3	7	7	2	2	2	2	2	2	1	1	2	1	2	2	2	2	2	2	2	2	1	2	2		2	1	5
33	B.T33	LTL	2	6	7	1	2	2	1	2	2	1	1	2	2	2	2	1	1	2	2	2	2	1	2	2		1	4	4
34	B.T34	HHA	1	7	3	1	2	2	1	2	2	1	1	1	1	2	1	1	2	2	1	2	2	1	2	1		2	2	1
35	B.T35	NTN	3	2	4	2	1	2	2	2	2	1	1	2	1	1	1	1	1	2	1	1	2	1	1	2		3	5	5
36	B.T36	DBK	2	3	3	1	2	2	2	2	2	1	2	1	1	2	2	1	2	2	1	2	2	1	2	2		2	4	4
37	B.T37	LMT	3	3	4	2	2	2	1	1	2	2	1	1	1	1	2	2	1	2	2	2	2	1	1	2		3	2	3
		n	18	15	5	18	15	5	18	15	9	36	25	12	29	21	13	22	22	12	21	16	8	37	19	10
		%	0.486486	0.405405	0.135135	0.486486	0.405405	0.135135	0.486486	0.405405	0.243243	0.972973	0.675676	0.324324	0.783784	0.567568	0.351351	0.594595	0.594595	0.324324	0.567568	0.432432	0.216216	1	0.513514	0.27027
						Fig 2a			Fig 2b			Fig 2c			Fig 2d			Fig 2e			Fig 2f			Fig 2g

## Sheet: Figure 2_PregMom
Figure 2_PregMom			1 = Yes	2 = No																								Bristol Stool Type 1, 2, 3, 4, 5, 6, 7
No	ID	Full name	Number of bowel movements per week			Number of bowel movements ≤ 2 times/week			Withholding defecation			Hard stools/ anal pain			Large diameter stools			Straining during defecation			Posture for stool retention			Functional Constipation				Stool consistency
			Day 0	Day 7	Day 28	Day 0	Day 7	Day 28	Day 0	Day 7	Day 28	Day 0	Day 7	Day 28	Day 0	Day 7	Day 28	Day 0	Day 7	Day 28	Day 0	Day 7	Day 28	Day 0	Day 7	Day 28		Day 0	Day 7	Day 28
1	A.T01	PNU	3	4	7	2	2	2	2	2	1	1	2	2	1	2	2	2	2	2	1	2	2	1	2	2		3	4	4
2	A.T02	TVL	2	2	3	1	1	2	1	1	2	1	1	2	1	1	1	1	1	2	1	1	2	1	1	2		2	2	3
3	A.T03	LTHG	2	1	2	1	1	1	1	2	2	1	2	2	2	2	1	1	2	2	1	2	2	1	2	1		1	5	4
4	A.T04	NBT	2	2	3	1	1	2	1	2	1	1	2	2	1	2	2	2	2	2	1	2	2	1	2	2		3	4	4
5	A.T05	HTL	3	4	6	2	2	2	2	2	1	1	2	2	1	2	2	2	2	2	2	2	2	1	2	2		3	4	3
6	A.T06	LTV	3	2	4	2	1	2	2	2	2	1	1	2	1	1	1	2	1	2	1	1	2	1	1	2		3	2	5
7	A.T07	HBH	2	3	4	1	2	2	1	2	2	1	1	1	2	2	2	2	1	2	2	2	2	1	2	2		3	3	4
8	A.T08	HPH	2	2	4	1	1	2	1	1	2	1	1	2	2	1	1	1	1	2	2	1	2	1	1	2		2	2	3
9	A.T09	LBT	3	3	7	2	2	2	2	1	1	1	1	2	1	1	2	1	1	2	2	2	2	1	1	2		3	1	4
10	A.T10	HDH	2	1	2	1	1	1	1	1	2	1	1	1	1	1	1	1	1	1	1	1	2	1	1	1		3	1	3
11	A.T11	DTP	2	3	4	1	2	2	2	2	2	1	1	1	1	1	1	1	1	2	1	1	1	1	1	1		3	2	3
12	A.T12	TGM	3	2	3	2	1	2	2	1	1	1	1	2	1	1	2	1	1	2	2	1	2	1	1	2		2	2	2
13	A.T13	NDAQ	2	6	7	1	2	2	1	2	2	1	2	1	1	2	2	1	2	2	2	2	2	1	2	2		2	4	2
14	A.T14	NQB	2	3	4	1	2	2	2	2	2	1	1	1	1	1	1	1	1	2	1	1	1	1	1	1		3	3	4
15	A.T15	NBA	2	3	6	1	2	2	1	1	1	1	1	2	2	1	2	2	1	2	1	2	2	1	1	2		3	4	4
16	A.T16	HBC	3	8	4	2	2	2	2	2	1	1	2	2	1	2	2	1	2	2	1	2	2	1	2	2		2	6	3
17	A.T17	LBC	2	2	2	1	1	1	2	1	1	1	1	1	2	1	1	2	1	1	2	1	1	1	1	1		1	2	3
18	A.T19	NAM	2	6	7	1	2	2	1	2	1	1	1	2	1	2	2	1	2	2	2	2	2	1	2	2		3	4	3
19	A.T20	LGP	3	2	3	2	1	2	2	1	2	1	1	1	1	1	2	2	1	1	2	1	2	1	1	2		2	3	6
20	A.T21	VGH	3	3	4	2	2	2	1	2	2	1	1	2	1	1	2	1	1	2	2	1	2	1	1	2		3	3	3
21	A.T22	NVT	2	5	10	1	2	2	2	2	2	1	1	2	1	2	2	1	2	2	1	2	2	1	2	2		2	3	3
22	A.T23	VTNL	3	3	3	2	2	2	2	1	2	1	1	2	1	1	2	1	1	1	2	2	2	1	1	2		3	3	4
23	A.T24	MKN	3	5	5	2	2	2	1	2	2	2	2	2	1	2	2	1	2	2	1	2	2	1	2	2		3	6	3
24	A.T25	BNC	3	7	7	2	2	2	2	2	2	1	1	2	1	2	2	2	2	2	2	2	2	1	2	2		3	3	3
25	A.T26	HGK	2	2	3	1	1	2	1	2	2	1	2	2	2	2	2	1	2	2	1	2	2	1	2	2		3	4	4
26	A.T27	LTM	3	3	3	2	2	2	2	1	2	1	1	2	1	1	2	2	2	2	1	2	2	1	1	2		3	3	4
27	A.T28	VHTD	4	7	6	2	2	2	2	2	2	1	2	2	1	2	2	1	2	2	1	2	2	1	2	2		3	3	2
28	A.T29	NAQ	2	2	2	1	1	1	1	1	1	1	1	1	1	1	1	1	1	1	1	1	1	1	1	1		2	3	2
29	A.T30	GMQ	3	7	8	2	2	2	2	2	2	1	1	2	1	2	2	1	2	2	2	2	2	1	2	2		3	6	6
30	A.T31	NGB	3	2	6	2	1	2	1	1	2	1	1	2	2	1	2	2	1	2	2	1	2	1	1	2		1	1	4
31	A.T32	TPA	2	2	3	1	1	2	2	1	2	1	1	2	1	1	2	2	2	1	2	2	2	1	1	2		2	3	2
32	A.T33	MMK	3	7	7	2	2	2	1	2	2	1	2	2	2	2	2	1	2	2	2	2	2	1	2	2		1	4	4
33	A.T34	HNLD	3	2	4	2	1	2	2	1	2	1	1	1	1	1	2	1	1	2	1	2	2	1	1	2		2	4	3
34	A.T35	HLNT	3	3	4	2	2	2	2	1	2	1	1	1	1	1	1	1	1	2	1	2	1	1	1	2		3	3	3
35	A.T36	VGP	4	6	4	2	2	2	2	2	2	1	2	2	1	2	2	2	2	2	2	2	2	1	2	2		2	4	4
36	A.T37	NTA	3	3	3	2	2	2	2	1	2	1	1	1	1	1	2	1	1	1	2	1	2	1	1	1		2	5	1
		n	16	14	4	16	14	4	15	16	10	35	25	11	28	20	10	23	19	7	18	13	5	36	20	7
		%	0.444444	0.388889	0.111111	0.444444	0.388889	0.111111	0.416667	0.444444	0.277778	0.972222	0.694444	0.305556	0.777778	0.555556	0.277778	0.638889	0.527778	0.194444	0.5	0.361111	0.138889	1	0.555556	0.194444
						Fig 2a			Fig 2b			Fig 2c			Fig 2d			Fig 2e			Fig 2f			Fig 2g

## Sheet: Statistics_Figure 2
Statistics_Figure 2
Cochran Test_Number of bowel movements ≤ 2 times/week
Frequencies_Placebo				Frequencies_Kids				Frequencies_PregMom
	Value				Value				Value
	Yes	No			Yes	No			Yes	No
D0	15	19		D0	18	19		D0	16	20
D7	16	18		D7	15	22		D7	14	22
D28	12	22		D28	5	32		D28	4	32
Test Statistics_Placebo				Test Statistics_Kids				Test Statistics_PregMom
N	34			N	37			N	36
Cochran's Q	1.083a			Cochran's Q	13.238a			Cochran's Q	14.588a
df	2			df	2			df	2
Asymp. Sig.	0.581778			Asymp. Sig.	0.0013347			Asymp. Sig.	0.000679524
a. 1 is treated as a success.				a. 2 is treated as a success.				a. 2 is treated as a success.
Table Analyzed	Number of bowel movements ≤ 2 times/week T28 Kids-Placebo				Table Analyzed	Number of bowel movements ≤ 2 times/week T28 PregMom-Placebo
P value and statistical significance					P value and statistical significance
Test	Chi-square				Test	Fisher's exact test
Chi-square, df	4.616, 1				P value	0.0226
z	2.148				P value summary	*
P value	0.0317				One- or two-sided	Two-sided
P value summary	*				Statistically significant (P < 0.05)?	Yes
One- or two-sided	Two-sided
Statistically significant (P < 0.05)?	Yes				Effect size	Value	95% CI
					Odds ratio	4.364	1.265 to 13.37
Effect size	Value	95% CI			Reciprocal of odds ratio	0.2292	0.07482 to 0.7907
Odds ratio	3.491	1.116 to 10.05
Reciprocal of odds ratio	0.2865	0.09952 to 0.8960			Methods used to compute CIs
					Odds ratio	Baptista-Pike
Methods used to compute CIs
Odds ratio	Baptista-Pike				Data analyzed	PregMom	Placebo	Total
					No	32	22	54
Data analyzed	Kids	Placebo	Total		Yes	4	12	16
No	32	22	54		Total	36	34	70
Yes	5	12	17
Total	37	34	71		Percentage of row total	PregMom	Placebo
					No	59.26%	40.74%
Percentage of row total	Kids	Placebo			Yes	25.00%	75.00%
No	59.26%	40.74%
Yes	29.41%	70.59%			Percentage of column total	PregMom	Placebo
					No	88.89%	64.71%
Percentage of column total	Kids	Placebo			Yes	11.11%	35.29%
No	86.49%	64.71%
Yes	13.51%	35.29%			Percentage of grand total	PregMom	Placebo
					No	45.71%	31.43%
Percentage of grand total	Kids	Placebo			Yes	5.71%	17.14%
No	45.07%	30.99%
Yes	7.04%	16.90%
Cochran Test_Withholding defecation
Frequencies_Placebo				Frequencies_Kids				Frequencies_PregMom
	Value				Value				Value
	Yes	No			Yes	No			Yes	No
D0	19	15		D0	18	19		D0	15	21
D7	15	19		D7	15	22		D7	16	20
D28	17	17		D28	9	28		D28	10	26
Test Statistics_Placebo				Test Statistics_Kids				Test Statistics_PregMom
N	34			N	37			N	36
Cochran's Q	2.667a			Cochran's Q	6.300a			Cochran's Q	2.385a
df	2			df	2			df	2
Asymp. Sig.	0.263597			Asymp. Sig.	0.0428521			Asymp. Sig.	0.30352
a. 1 is treated as a success.				a. 2 is treated as a success.				a. 2 is treated as a success.
Table Analyzed	Withholding defecation T28 Kids-Placebo				Table Analyzed	Withholding defecation T28 PregMom-Placebo
P value and statistical significance					P value and statistical significance
Test	Chi-square				Test	Chi-square
Chi-square, df	5.033, 1				Chi-square, df	3.644, 1
z	2.243				z	1.909
P value	0.0249				P value	0.0563
P value summary	*				P value summary	ns
One- or two-sided	Two-sided				One- or two-sided	Two-sided
Statistically significant (P < 0.05)?	Yes				Statistically significant (P < 0.05)?	No
Effect size	Value	95% CI			Effect size	Value	95% CI
Odds ratio	3.111	1.141 to 8.544			Odds ratio	2.6	0.9729 to 6.743
Reciprocal of odds ratio	0.3214	0.1170 to 0.8764			Reciprocal of odds ratio	0.3846	0.1483 to 1.028
Methods used to compute CIs					Methods used to compute CIs
Odds ratio	Baptista-Pike				Odds ratio	Baptista-Pike
Data analyzed	Kids	Placebo	Total		Data analyzed	PregMom	Placebo	Total
No	28	17	45		No	26	17	43
Yes	9	17	26		Yes	10	17	27
Total	37	34	71		Total	36	34	70
Percentage of row total	Kids	Placebo			Percentage of row total	PregMom	Placebo
No	62.22%	37.78%			No	60.47%	39.53%
Yes	34.62%	65.38%			Yes	37.04%	62.96%
Percentage of column total	Kids	Placebo			Percentage of column total	PregMom	Placebo
No	75.68%	50.00%			No	72.22%	50.00%
Yes	24.32%	50.00%			Yes	27.78%	50.00%
Percentage of grand total	Kids	Placebo			Percentage of grand total	PregMom	Placebo
No	39.44%	23.94%			No	37.14%	24.29%
Yes	12.68%	23.94%			Yes	14.29%	24.29%
Cochran Test_Hard stools/ anal pain
Frequencies_Placebo				Frequencies_Kids				Frequencies_PregMom
	Value				Value				Value
	Yes	No			Yes	No			Yes	No
D0	32	2		D0	36	1		D0	35	1
D7	32	2		D7	25	12		D7	25	11
D28	30	4		D28	12	25		D28	11	25
Test Statistics_Placebo				Test Statistics_Kids				Test Statistics_PregMom
N	34			N	37			N	36
Cochran's Q	1.333a			Cochran's Q	29.862a			Cochran's Q	34.880a
df	2			df	2			df	2
Asymp. Sig.	0.513417			Asymp. Sig.	3.27744e-07			Asymp. Sig.	2.66627e-08
a. 1 is treated as a success.				a. 1 is treated as a success.				a. 1 is treated as a success.
Table Analyzed	Hard stools/anal pain T28 Kids-Placebo				Table Analyzed	Hard stools/anal pain T28 PregMom-Placebo
P value and statistical significance					P value and statistical significance
Test	Fisher's exact test				Test	Fisher's exact test
P value	<0.0001				P value	<0.0001
P value summary	****				P value summary	****
One- or two-sided	Two-sided				One- or two-sided	Two-sided
Statistically significant (P < 0.05)?	Yes				Statistically significant (P < 0.05)?	Yes
Effect size	Value	95% CI			Effect size	Value	95% CI
Odds ratio	15.63	4.225 to 46.43			Odds ratio	17.05	5.124 to 50.94
Reciprocal of odds ratio	0.064	0.02154 to 0.2367			Reciprocal of odds ratio	0.05867	0.01963 to 0.1952
Methods used to compute CIs					Methods used to compute CIs
Odds ratio	Baptista-Pike				Odds ratio	Baptista-Pike
Data analyzed	Kids	Placebo	Total		Data analyzed	PregMom	Placebo	Total
No	25	4	29		No	25	4	29
Yes	12	30	42		Yes	11	30	41
Total	37	34	71		Total	36	34	70
Percentage of row total	Kids	Placebo			Percentage of row total	PregMom	Placebo
No	86.21%	13.79%			No	86.21%	13.79%
Yes	28.57%	71.43%			Yes	26.83%	73.17%
Percentage of column total	Kids	Placebo			Percentage of column total	PregMom	Placebo
No	67.57%	11.76%			No	69.44%	11.76%
Yes	32.43%	88.24%			Yes	30.56%	88.24%
Percentage of grand total	Kids	Placebo			Percentage of grand total	PregMom	Placebo
No	35.21%	5.63%			No	35.71%	5.71%
Yes	16.90%	42.25%			Yes	15.71%	42.86%
Cochran Test_Large diameter stools
Frequencies_Placebo				Frequencies_Kids				Frequencies_PregMom
	Value				Value				Value
	Yes	No			Yes	No			Yes	No
D0	26	8		D0	29	8		D0	28	8
D7	26	8		D7	21	16		D7	20	16
D28	19	15		D28	13	24		D28	10	26
Test Statistics_Placebo				Test Statistics_Kids				Test Statistics_PregMom
N	34			N	37			N	36
Cochran's Q	5.444a			Cochran's Q	20.211a			Cochran's Q	18.769a
df	2			df	2			df	2
Asymp. Sig.	0.0657285			Asymp. Sig.	4.08639e-05			Asymp. Sig.	8.40066e-05
a. 2 is treated as a success.				a. 2 is treated as a success.				a. 1 is treated as a success.
Table Analyzed	Large diameter stools T28 Kids-Placebo				Table Analyzed	Large diameter stools T28 PregMom-Placebo
P value and statistical significance					P value and statistical significance
Test	Chi-square				Test	Chi-square
Chi-square, df	3.081, 1				Chi-square, df	5.692, 1
z	1.755				z	2.386
P value	0.0792				P value	0.017
P value summary	ns				P value summary	*
One- or two-sided	Two-sided				One- or two-sided	Two-sided
Statistically significant (P < 0.05)?	No				Statistically significant (P < 0.05)?	Yes
Effect size	Value	95% CI			Effect size	Value	95% CI
Odds ratio	2.338	0.9295 to 6.401			Odds ratio	3.293	1.238 to 8.655
Reciprocal of odds ratio	0.4276	0.1562 to 1.076			Reciprocal of odds ratio	0.3036	0.1155 to 0.8080
Methods used to compute CIs					Methods used to compute CIs
Odds ratio	Baptista-Pike				Odds ratio	Baptista-Pike
Data analyzed	Kids	Placebo	Total		Data analyzed	PregMom	Placebo	Total
No	24	15	39		No	26	15	41
Yes	13	19	32		Yes	10	19	29
Total	37	34	71		Total	36	34	70
Percentage of row total	Kids	Placebo			Percentage of row total	PregMom	Placebo
No	61.54%	38.46%			No	63.41%	36.59%
Yes	40.63%	59.38%			Yes	34.48%	65.52%
Percentage of column total	Kids	Placebo			Percentage of column total	PregMom	Placebo
No	64.86%	44.12%			No	72.22%	44.12%
Yes	35.14%	55.88%			Yes	27.78%	55.88%
Percentage of grand total	Kids	Placebo			Percentage of grand total	PregMom	Placebo
No	33.80%	21.13%			No	37.14%	21.43%
Yes	18.31%	26.76%			Yes	14.29%	27.14%
Cochran Test_Straining during defecation
Frequencies_Placebo				Frequencies_Kids				Frequencies_PregMom
	Value				Value				Value
	Yes	No			Yes	No			Yes	No
D0	20	14		D0	22	15		D0	23	13
D7	20	14		D7	22	15		D7	19	17
D28	18	16		D28	12	25		D28	7	29
Test Statistics_Placebo				Test Statistics_Kids				Test Statistics_PregMom
N	34			N	37			N	36
Cochran's Q	.364a			Cochran's Q	6.897a			Cochran's Q	16.000a
df	2			df	2			df	2
Asymp. Sig.	0.833753			Asymp. Sig.	0.0318004			Asymp. Sig.	0.000335463
a. 2 is treated as a success.				a. 1 is treated as a success.				a. 2 is treated as a success.
Table Analyzed	Straining during defecation T28 Kids-Placebo				Table Analyzed	Straining during defecation T28 PregMom-Placebo
P value and statistical significance					P value and statistical significance
Test	Chi-square				Test	Chi-square
Chi-square, df	3.054, 1				Chi-square, df	8.545, 1
z	1.748				z	2.923
P value	0.0805				P value	0.0035
P value summary	ns				P value summary	**
One- or two-sided	Two-sided				One- or two-sided	Two-sided
Statistically significant (P < 0.05)?	No				Statistically significant (P < 0.05)?	Yes
Effect size	Value	95% CI			Effect size	Value	95% CI
Odds ratio	2.344	0.9195 to 5.855			Odds ratio	4.661	1.584 to 12.54
Reciprocal of odds ratio	0.4267	0.1708 to 1.088			Reciprocal of odds ratio	0.2146	0.07971 to 0.6312
Methods used to compute CIs					Methods used to compute CIs
Odds ratio	Baptista-Pike				Odds ratio	Baptista-Pike
Data analyzed	Kids	Placebo	Total		Data analyzed	PregMom	Placebo	Total
No	25	16	41		No	29	16	45
Yes	12	18	30		Yes	7	18	25
Total	37	34	71		Total	36	34	70
Percentage of row total	Kids	Placebo			Percentage of row total	PregMom	Placebo
No	60.98%	39.02%			No	64.44%	35.56%
Yes	40.00%	60.00%			Yes	28.00%	72.00%
Percentage of column total	Kids	Placebo			Percentage of column total	PregMom	Placebo
No	67.57%	47.06%			No	80.56%	47.06%
Yes	32.43%	52.94%			Yes	19.44%	52.94%
Percentage of grand total	Kids	Placebo			Percentage of grand total	PregMom	Placebo
No	35.21%	22.54%			No	41.43%	22.86%
Yes	16.90%	25.35%			Yes	10.00%	25.71%
Cochran Test_Posture for stool retention
Frequencies_Placebo				Frequencies_Kids				Frequencies_PregMom
	Value				Value				Value
	Yes	No			Yes	No			Yes	No
D0	19	15		D0	21	16		D0	18	18
D7	21	13		D7	16	21		D7	13	23
D28	22	12		D28	8	29		D28	5	31
Test Statistics_Placebo				Test Statistics_Kids				Test Statistics_PregMom
N	34			N	37			N	36
Cochran's Q	.519a			Cochran's Q	9.923a			Cochran's Q	11.727a
df	2			df	2			df	2
Asymp. Sig.	0.771623			Asymp. Sig.	0.00700215			Asymp. Sig.	0.00284089
a. 2 is treated as a success.				a. 1 is treated as a success.				a. 1 is treated as a success.
Table Analyzed	Posture for stool retention T28 Kids-Placebo				Table Analyzed	Posture for stool retention T28 PregMom-Placebo
P value and statistical significance					P value and statistical significance
Test	Chi-square				Test	Chi-square
Chi-square, df	13.48, 1				Chi-square, df	19.06, 1
z	3.671				z	4.365
P value	0.0002				P value	<0.0001
P value summary	***				P value summary	****
One- or two-sided	Two-sided				One- or two-sided	Two-sided
Statistically significant (P < 0.05)?	Yes				Statistically significant (P < 0.05)?	Yes
Effect size	Value	95% CI			Effect size	Value	95% CI
Odds ratio	6.646	2.323 to 17.23			Odds ratio	11.37	3.342 to 32.88
Reciprocal of odds ratio	0.1505	0.05804 to 0.4306			Reciprocal of odds ratio	0.08798	0.03041 to 0.2992
Methods used to compute CIs					Methods used to compute CIs
Odds ratio	Baptista-Pike				Odds ratio	Baptista-Pike
Data analyzed	Kids	Placebo	Total		Data analyzed	PregMom	Placebo	Total
No	29	12	41		No	31	12	43
Yes	8	22	30		Yes	5	22	27
Total	37	34	71		Total	36	34	70
Percentage of row total	Kids	Placebo			Percentage of row total	PregMom	Placebo
No	70.73%	29.27%			No	72.09%	27.91%
Yes	26.67%	73.33%			Yes	18.52%	81.48%
Percentage of column total	Kids	Placebo			Percentage of column total	PregMom	Placebo
No	78.38%	35.29%			No	86.11%	35.29%
Yes	21.62%	64.71%			Yes	13.89%	64.71%
Percentage of grand total	Kids	Placebo			Percentage of grand total	PregMom	Placebo
No	40.85%	16.90%			No	44.29%	17.14%
Yes	11.27%	30.99%			Yes	7.14%	31.43%
Cochran Test_Functional Constipation
Frequencies_Placebo				Frequencies_Kids				Frequencies_PregMom
	Value				Value				Value
	Yes	No			Yes	No			Yes	No
D0	34	0		D0	37	0		D0	36	0
D7	32	2		D7	19	18		D7	20	16
D28	27	7		D28	10	27		D28	7	29
Test Statistics_Placebo				Test Statistics_Kids				Test Statistics_PregMom
N	34			N	37			N	36
Cochran's Q	11.143a			Cochran's Q	39.103a			Cochran's Q	42.200a
df	2			df	2			df	2
Asymp. Sig.	0.004			Asymp. Sig.	< 0.0001			Asymp. Sig.	< 0.0001
Exact Sig.	0.003			Exact Sig.	< 0.0001			Exact Sig.	< 0.0001
Point Probability	0.003			Point Probability	< 0.0001			Point Probability	< 0.0001
a. 1 is treated as a success.				a. 1 is treated as a success.				a. 1 is treated as a success.
Table Analyzed	Functional Constipation T28 Kids Placebo				Table Analyzed	Functional Constipation T28 PregMom Placebo
P value and statistical significance					P value and statistical significance
Test	Chi-square				Test	Chi-square
Chi-square, df	19.48, 1				Chi-square, df	25.17, 1
z	4.414				z	5.017
P value	<0.0001				P value	<0.0001
P value summary	****				P value summary	****
One- or two-sided	Two-sided				One- or two-sided	Two-sided
Statistically significant (P < 0.05)?	Yes				Statistically significant (P < 0.05)?	Yes
Effect size	Value	95% CI			Effect size	Value	95% CI
Relative Risk	0.3403	0.1900 to 0.5670			Relative Risk	0.2449	0.1207 to 0.4571
Reciprocal of relative risk	2.938	1.764 to 5.264			Reciprocal of relative risk	4.084	2.188 to 8.282
Attributable risk (P1 - P2)	0.5238	0.3545 to 0.7726			Attributable risk (P1 - P2)	0.5997	0.4448 to 0.8468
NNT (reciprocal of attrib. risk)	1.909	1.294 to 2.821			NNT (reciprocal of attrib. risk)	1.668	1.181 to 2.248
Odds ratio	0.09602	0.03259 to 0.2949			Odds ratio	0.06258	0.02116 to 0.2137
Reciprocal of odds ratio	10.41	3.391 to 30.68			Reciprocal of odds ratio	15.98	4.680 to 47.26
Methods used to compute CIs					Methods used to compute CIs
Relative Risk	Koopman asymptotic score				Relative Risk	Koopman asymptotic score
Attributable risk (P1 - P2)	Newcombe/Wilson with CC				Attributable risk (P1 - P2)	Newcombe/Wilson with CC
Odds ratio	Baptista-Pike				Odds ratio	Baptista-Pike
Data analyzed	Yes Constipation	No Constipation	Total		Data analyzed	Yes Constipation	No Constipation	Total
Kids	10	27	37		PregMom	7	29	36
Placebo	27	7	34		Placebo	27	7	34
Total	37	34	71		Total	34	36	70
Percentage of row total	Yes Constipation	No Constipation			Percentage of row total	Yes Constipation	No Constipation
Kids	27.03%	72.97%			PregMom	19.44%	80.56%
Placebo	79.41%	20.59%			Placebo	79.41%	20.59%
Percentage of column total	Yes Constipation	No Constipation			Percentage of column total	Yes Constipation	No Constipation
Kids	27.03%	79.41%			PregMom	20.59%	80.56%
Placebo	72.97%	20.59%			Placebo	79.41%	19.44%
Percentage of grand total	Yes Constipation	No Constipation			Percentage of grand total	Yes Constipation	No Constipation
Kids	14.08%	38.03%			PregMom	10.00%	41.43%
Placebo	38.03%	9.86%			Placebo	38.57%	10.00%
Stool_Type * Group Crosstabulation_Day 0
			Group			Total
			PregMom	Kids	Placebo
Stool_Type	Type1	Count	4	5	2	11
		% within Group	0.111111	0.135135	0.0588235	0.102804
	Type2	Count	12	10	13	35
		% within Group	0.333333	0.27027	0.382353	0.327103
	Type3	Count	20	22	19	61
		% within Group	0.555556	0.594595	0.558824	0.570093
Total		Count	36	37	34	107
		% within Group	1	1	1	1
Chi-Square Tests_Day 0
	Value	df	Asymptotic Significance (2-sided)	Exact Sig. (2-sided)	Exact Sig. (1-sided)	Point Probability
Pearson Chi-Square	1.787a	4	0.774878	0.785242
Likelihood Ratio	1.8762	4	0.758515	0.789047
Fisher-Freeman-Halton Exact Test	1.83993			0.795151
Linear-by-Linear Association	0.117b	1	0.732763	0.792245	0.400731	0.066127
N of Valid Cases	107
a. 3 cells (33.3%) have expected count less than 5. The minimum expected count is 3.50.
b. The standardized statistic is .341.
Stool_Type * Group Crosstabulation_Day 7
			Group			Total
			PregMom	Kids	Placebo
Stool_Type	Type 1	Count	3	4	2	9
		% within Group	0.0833333	0.108108	0.0588235	0.0841121
	Type 2	Count	6	6	1	13
		% within Group	0.166667	0.162162	0.0294118	0.121495
	Type 3	Count	12	10	17	39
		% within Group	0.333333	0.27027	0.5	0.364486
	Type 4	Count	10	14	12	36
		% within Group	0.277778	0.378378	0.352941	0.336449
	Type 5	Count	2	2	2	6
		% within Group	0.0555556	0.0540541	0.0588235	0.0560748
	Type 6	Count	3	1	0	4
		% within Group	0.0833333	0.027027	0	0.0373832
Total		Count	36	37	34	107
		% within Group	1	1	1	1
Chi-Square Tests_Day 7
	Value	df	Asymptotic Significance (2-sided)	Exact Sig. (2-sided)	Exact Sig. (1-sided)	Point Probability
Pearson Chi-Square	10.710a	10	0.380531	0.391797
Likelihood Ratio	12.3383	10	0.263055	0.3743
Fisher-Freeman-Halton Exact Test	10.535			0.369318
Linear-by-Linear Association	.003b	1	0.954565	0.958428	0.498257	0.0415533
N of Valid Cases	107
a. 12 cells (66.7%) have expected count less than 5. The minimum expected count is 1.27.
b. The standardized statistic is .057.
Type * Group Crosstabulation
			Group			Total
			PregMom	Kids	Placebo
Stool_Type	Type 1	Count	1	2	0	3
		% within Group	0.0277778	0.0540541	0	0.0280374
	Type 2	Count	5	5	4	14
		% within Group	0.138889	0.135135	0.117647	0.130841
	Type 3	Count	14	15	11	40
		% within Group	0.388889	0.405405	0.323529	0.373832
	Type 4	Count	13	11	15	39
		% within Group	0.361111	0.297297	0.441176	0.364486
	Type 5	Count	1	3	1	5
		% within Group	0.0277778	0.0810811	0.0294118	0.046729
	Type 6	Count	2	0	2	4
		% within Group	0.0555556	0	0.0588235	0.0373832
	Type 7	Count	0	1	1	2
		% within Group	0	0.027027	0.0294118	0.0186916
Total		Count	36	37	34	107
		% within Group	1	1	1	1
Chi-Square Tests
	Value	df	Asymptotic Significance (2-sided)	Exact Sig. (2-sided)	Exact Sig. (1-sided)	Point Probability
Pearson Chi-Square	7.842a	12	0.797388	0.840964
Likelihood Ratio	10.422	12	0.578987	0.783358
Fisher-Freeman-Halton Exact Test	7.90807			0.836475
Linear-by-Linear Association	1.141b	1	0.285438	0.308959	0.156642	0.0244736
N of Valid Cases	107
a. 15 cells (71.4%) have expected count less than 5. The minimum expected count is .64.
b. The standardized statistic is 1.068.

## Sheet: Figure 3_Placebo
Figure 3_Placebo
No	ID	Full name	IL-6 concentration (pg/mL)		IL-17 concentration (pg/mL)		IL-23 concentration (pg/mL)		TNF-α concentration (pg/mL)		IL-10 concentration (pg/mL)		IgA concentration (µg/mL)
			Day 0	Day 28	Day 0	Day 28	Day 0	Day 28	Day 0	Day 28	Day 0	Day 28	Day 0	Day 7	Day 28
1	C.T01	LQK	22.7518	20.3968	90.7731	80.6157	669	601.667	136.033	92.339	213.529	91.375	47.73	53.98	283.59
2	C.T02	LMK	25.2861	81.8563	49.7454	57.037	290.5	266.667	124.6	136.627	59.7255	39.875	5.13	14.4	2.6
3	C.T03	CTHL	61.6359	26.0758	64.6528	68.2407	331	240	186.6	143.898	99.8824	123.875	64.53	149.95	106.74
4	C.T04	DTTQ	36.5957	51.0758	98.2269	93.8056	300.5	210.833	160.967	70.8814	247.333	88.5	2.1	0.7	3.51
5	C.T05	VMC	34.591	20.2293	57.912	68.5972	292	240	126	101.186	54.4314	40.125	24.4	52.26	16.46
6	C.T06	NDH	N/A	N/A	581.681	810.944	5430.5	19441.7	306.7	336.559	295.059	859.875	1.48	0.68	2.28
7	C.T07	TNA	45.6927	23.6155	66.662	102.056	375	285.833	90.0667	99.5085	88.5882	149.625	9.01	6.28	17.45
8	C.T08	TKV	9.49409	24.55	61.5417	63.54	327.5	237.5	118.733	118.56	95.4902	61.25	14.17	1.33	15.82
9	C.T09	TDT	11.7258	16.5608	52.5972	55	214.5	108.333	93.8	21.6102	54.2353	18.375	8.61	33.4	83.72
10	C.T10	HMH	57.3995	9.81481	102.083	408.63	556.5	739.167	147.7	85.8305	116.745	323.125	20.56	121.59	96.42
11	C.T12	DTT	3.57447	50.2072	42.9398	46.5972	138.5	40.8333	43.3	122.339	16.9804	30.5	90.66	115.81	111.84
12	C.T13	LQL	233.853	117.169	635.347	686.889	571.5	808.333	306.633	528.458	416.157	669.625	9.88	61.68	59.03
13	C.T14	DTL	19.6879	34.4797	47.4769	46.3426	250.5	67.5	133.6	67.1186	42.4706	33.375	109.11	63.64	63.96
14	C.T15	PTTN	18.6099	12.0591	47.6389	48.0741	147.5	83.3333	142.267	93.6102	26.549	19.875	2.41	24.82	2.5
15	C.T16	ADBA	8.6052	14.4929	48.8056	49.1435	172.5	153.333	132.9	22.5254	47.098	30.25	55.33	16.62	39.6
16	C.T17	DPA	461.069	81.5035	69.1574	114.736	902	825	N/A	N/A	141.569	302.625	15.57	2.61	13.79
17	C.T18	LVDN	73.5887	24.63	226.495	64.12	6532.5	238.2	116.067	118.72	647.294	61.12	99.69	77.09	8.29
18	C.T19	LBT	14.0898	5.53351	47.6065	49.6019	160	99.1667	117.733	120.203	36.7843	63.625	0.85	38.56	1.31
19	C.T20	HTC	45.1064	28.4965	52.0787	63.7083	170	202.5	198.3	120.661	46.3922	68.25	32.94	114.74	13.56
20	C.T21	TQD	95.9433	33.1349	88.375	286.356	589	915	140.733	25.678	93.1765	336.875	0.71	1.72	1.18
21	C.T22	DVT	14.487	9.17549	45.4352	47.2593	127.5	220.833	N/A	N/A	42.1569	53.625	9.64	2.92	52.71
22	C.T23	THT	19.1584	7.11199	45.7917	54.8981	293.5	529.167	78.7	264.407	25.5294	25.75	30.32	56.77	249.18
23	C.T25	TTH	30.9598	24.47	93.5926	63.78	187.5	238.1	138.1	118.78	266.588	61.24	171.81	72.37	10.72
24	C.T26	MBN	35.234	43.2363	43.3935	44.3056	114	250.833	119.4	265.271	25.7647	40.625	11.98	15.01	69.5
25	C.T27	TPU	290.742	24.68	130.31	63.65	788	239.65	500.667	118.89	240.745	60.89	105.57	225.27	120.73
26	C.T28	DTKP	178.875	90.9568	62.7731	119.625	153.5	225.833	187.267	155.797	129.412	169.625	113.74	65.13	12.78
27	C.T29	HQN	39.5366	4.79277	32.7963	45.9352	297.5	152.5	10.3	124.576	124.118	25.875	2.23	12.885	175.46
28	C.T30	HQB	23.1868	16.3051	33.0231	65.7454	181.5	125	151.025	181.169	362.902	276.25	31.92	12.58	33.67
29	C.T31	MLDD	24.747	104.96	33.6065	53.2176	187.5	138.333	146.35	84.2542	59.8039	46.625	4.47	16.86	40.2
30	C.T32	LGB	25.9858	28.5494	32.8935	235.991	1514	3561.67	71.65	95.5424	1973.33	2452.37	3.59	5.45	9.79
31	C.T34	NDK	175.924	57.6896	32.9583	886.366	11110.5	24474.2	327.2	2295.36	2072.39	4199.75	1.35	0.77	4.91
32	C.T35	HBN	17.8534	10.8951	34.5463	76.5417	349	191.667	64.875	37.0169	36.6667	13.125	1.22	3.49	7.44
33	C.T36	LLT	12.8227	45.1102	47.963	46.088	189	122.5	109.175	76.4237	34.7843	23.5	17.67	3.34	8.74
34	C.T37	NTQ	11.4043	29.1093	39.4074	181.093	60	336.667	166.475	68.4407	10.7059	59.625	244.45	15.195	53.14
		Median	25.9858	24.68	50.912	63.95	292.75	238.15	134.817	118.64	90.8824	61.18	14.87	16.74	16.955
				0.0502511		-0.256088		0.186507		0.11999		-0.326822		0.125757	0.140215
				% decrease		% decrease		% decrease		% decrease		% increase		% increase	% increase
			Fig 3a		Fig 3b		Fig 3c		Fig 3d		Fig 3e		Fig 3f
N/A: Data not available

## Sheet: Figure 3_Kids
Figure 3_Kids
No	ID	Full name	IL-6 concentration (pg/mL)		IL-17 concentration (pg/mL)		IL-23 concentration (pg/mL)		TNF-α concentration (pg/mL)		IL-10 concentration (pg/mL)		IgA concentration (µg/mL)
			Day 0	Day 28	Day 0	Day 28	Day 0	Day 28	Day 0	Day 28	Day 0	Day 28	Day 0	Day 7	Day 28
1	B.T01	LHM	25.7021	57.3774	48.037	46.4074	334.5	151.333	86.75	183.814	119.647	78.9063	14.3589	8.4689	9.97608
2	B.T02	LTH	N/A	N/A	42.7778	38.0741	133.5	89.3333	79.65	112.068	38.4706	25	3.69378	1.37799	5.86124
3	B.T03	DAT	25.1915	1.10406	46.9259	40.8148	40.5	60	96.05	30.1017	25.5	5.3125	1.37799	26.7751	13.9043
4	B.T04	DNH	51.7636	29.0582	52.9259	68.9259	181.5	234	146.95	506.339	115.765	206.094	31.6077	17.7033	50.2105
5	B.T05	LTT	504.113	90.0194	238.222	695.852	44017.5	42182	651.2	2277.97	2384.47	5857.5	3.69856	9.22488	5.39713
6	B.T06	DTPT	58.8936	34.1975	67.4444	122.926	1351.5	1322	87.2333	126.254	151.5	249.219	24	77.0622	96.1818
7	B.T07	LHD	30.1466	43.3333	60.1111	57.1852	145.5	88	80.8333	71.339	76.5882	131.563	2.72727	26.0144	12.799
8	B.T08	NTT	25.3428	54.8078	51.6296	66.7778	486	574.667	86.9333	198.61	81.0882	121.25	47.6268	126.316	81.8373
9	B.T09	DSN	33.74	14.7989	45.037	43.9259	45	221.333	101.133	73.1186	31.0588	57.0312	14.0718	27.5024	83.6938
10	B.T10	TDP	176.208	66.1464	58.4444	123.185	375	692	258.367	986.644	98.6471	281.25	13.4258	33.89	17.4833
11	B.T11	NNMC	33.721	4.50441	45.4074	41.6667	151.5	322.667	84.7667	90.9153	53.1176	102.344	12.3493	6.32536	9.36364
12	B.T12	DPD	46.0709	21.3228	45.5926	40.7407	184.5	325.333	400.233	1219.47	61.6765	71.0938	4.83254	12.3349	105.531
13	B.T13	NDL	267.158	48.4268	57.2222	54	321	262	153.317	361.78	169.941	148.125	18	35.0957	49.9474
14	B.T14	HHD	51.9338	18.5026	58.8519	55.2593	N/A	N/A	146.483	153.661	74.1176	66.7188	164.804	148.766	43.7703
15	B.T15	CGH	27.0827	20.9771	43.1852	34.2963	N/A	N/A	81.7333	145.729	27.0882	24.8437	167.608	71.1962	41.3493
16	B.T16	BDN	157.144	25.1887	49	53.1481	99	132	408.233	534.254	76.3235	66.7188	183.167	144.88	50.3828
17	B.T17	HTM	24.9456	2.37213	45.3333	37.9259	318	154	88.5333	82.9831	23.1176	1.25	9.95215	90.134	38.2919
18	B.T18	VLG	29.1442	42.4268	47.1852	47.8148	1098	162	125	38.5424	27.2647	33.2813	2.43062	25.378	17.2871
19	B.T19	VDMA	33.7021	52.7937	44.7778	39.8148	67.5	94	227.3	78.8136	26.9118	51.4063	5.03828	22.5311	12.7273
20	B.T20	CND	27.3286	8.58907	47.3333	37.6296	480	104	184.967	78.9153	85.4118	171.875	12.0239	18.7943	51.8421
21	B.T21	HTC	619.177	122.458	155.704	311	37714.5	21355	1021.27	2215.32	1382.65	3790.78	186.45	107.273	97.0957
22	B.T22	LHBC	16.4161	17.5079	46.7037	39.6667	142.5	86	156.333	54.9661	21.8824	35.625	13.3014	23.8182	19.3636
23	B.T23	NTH	16.9835	29.2787	47.6667	36.4815	327	126.667	169.433	134.695	29.9118	38.9062	0.822967	0.84689	3.14354
24	B.T24	HBN	170.44	28.36	83.6296	46.53	352.5	128.15	442.967	110.32	87.9706	78.91	75.1722	35.89	234.866
25	B.T25	LNH	18.9125	16.0088	46.2963	36.2963	106.5	287.333	106.867	24.9153	3.97059	2.8125	16.5646	28.2967	17.4354
26	B.T26	PNA	14.0898	24.9189	46.6296	40.1481	201	92.6667	131.967	104.441	55.5	42.1875	6.77512	17.7177	29.311
27	B.T27	DBA	N/A	N/A	46.7037	37.3333	78	30.6667	119.3	75.0508	22.1471	32.8125	8.27273	3.89474	16.9809
28	B.T28	LDK	12.6336	28.95	47.3704	46.32	118.5	102.16	183.233	110.15	2.55882	78.89	108.096	158.522	35.7608
29	B.T29	HTA	27.5745	19.3915	47.3704	36.0741	126	31.3333	214.233	33.6102	25.6765	28.5938	1.17225	21.2488	21.5789
30	B.T30	NDNA	22.1087	47.4409	40.8889	35.7037	87	95.3333	148.867	64.2712	28.0588	52.3437	44.6746	93.1053	33.4833
31	B.T31	NHA	16.3215	104.082	42.0741	53.6111	55.5	65	166.1	83.8983	58.9412	85.9375	3.32057	4.00478	38.3158
32	B.T32	LTTT	41.0969	31.6155	43.1111	105	456	167.333	208	35.8475	122.382	230.781	2.47368	7.72249	49.8373
33	B.T33	LTL	24.6809	28.12	59.8519	46.71	2286	132.24	174.933	101.29	143.735	79.21	84.4498	65.6268	35.3684
34	B.T34	HHA	83.5556	26.9312	42	38.6296	156	64.6667	N/A	N/A	57.3529	4.21875	8.31579	15.7512	23.4498
35	B.T35	NTN	25.0402	33.4797	151.148	144.222	10987.5	8223.33	160.367	205.271	94.1471	139.375	11.0526	217.038	257.44
36	B.T36	DBK	45.1631	47.9153	84.2963	122.222	888	718.667	208.733	213.61	366.618	308.438	15.7273	46.5885	37.378
37	B.T37	LMT	253.428	63.9771	80.7778	116.333	1131	810	434.933	774.203	427.235	540.625	34.8469	87.6364	36.3254
		Median	30.1466	29.0582	47.3704	46.4074	201	151.333	154.825	110.235	61.6765	78.89	13.3014	26.7751	35.7608
				0.0361026		0.0203284		0.247098		0.288003		0.279094		1.01295	1.68849
				% decrease		% decrease		% decrease		% decrease		% increase		% increase	% increase
			Fig 3a		Fig 3b		Fig 3c		Fig 3d		Fig 3e		Fig 3f
N/A: Data not available

[truncated: 14 more sheets: Figure 3_PregMom, Statistics_Figure 3, Figure 4, Statistics_Figure 4, Fig. S6 & S7- Bacillus data, Fig. S8-Anoxeria_Placebo, Fig. S8-Anoxeria_Kids, Fig. S8-Anoxeria_PregMom, Statistics_Fig. S8_Anoxeria, Fig. S9-Underweight_Placebo, Fig. S9-Underweight_Kids, Fig. S9-Underweight_PregMom, Statistics_Fig. S9-Underweight, Fig. S10- PCoA data]
